# Supplementary material for: Anti-Inflammatory Effects and Decreased Formation of Neutrophil Extracellular Traps by Enoxaparin in COVID-19 Patients
Source: Int J Mol Sci. 2022 Apr 27;23(9):4805. doi: 10.3390/ijms23094805 (PMC9102387; doi:10.3390/ijms23094805)
Supplement: Supplementary file 1 [file ijms-23-04805-s001.zip]

Archive with 1 entries (1 files):
- ijms-1685435-supplementary.pdf
